# Supplementary material for: Ultrasound diagnosis of transverse sinus hypoplasia using flow profiles of the internal jugular vein
Source: PLoS One. 2017 Jul 13;12(7):e0181119. doi: 10.1371/journal.pone.0181119 (PMC5509311; doi:10.1371/journal.pone.0181119)
Supplement: S1 Table — The parameters of ultrasound jugular venous flow profiles in study subjects with and without transverse sinus hypoplasia. (XLS) [file pone.0181119.s001.xls]

## Sheet: mini data
TS_asymmetry	L_d_s_v	L_d_s_ca	L_s_vv	L_d_vv	L_d_s_vol	vv_vol
normal	1.15	0.131	5.95	1.87	9.039	9.805
normal	10.2	0.344	2.75	0.6	210.528	0.467
normal	7.72	0.231	3.42	1.76	107.1	4.992
normal	11.1	0.225	3	1.5	149.85	3.181
normal	2	0.096	-0.149	2.16	11.52	-0.328
normal	17	0.23	5.2	1.2	234.6	3.529
normal	13.7	0.423	13	2.32	347.706	32.973
normal	14.2	0.433	1.03	1.46	368.916	1.035
normal	20.2	0.671	46.9	1.25	813.252	34.533
normal	11.3	0.63	3.27	1.39	427.14	2.977
normal	14.6	0.468	3.49	1.27	409.968	2.653
normal	10.8	0.803	2.12	1.09	520.344	1.089
normal	31.3	0.289	1.08	1.26	542.742	1.34
normal	13.9	0.239	4.22	0.89	199.326	1.575
normal	15.4	0.547	5.37	1.53	505.428	5.924
normal	6.79	0.555	0.853	1.57	226.107	0.991
normal	6.67	0.159	3.5	1.25	63.6318	2.577
normal	7.96	0.189	2	0.89	90.2664	0.747
normal	5.79	0.455	1	1	158.067	0.471
normal	8.2	1.22	2.2	2.1	600.24	4.572
normal	16.3	0.35	1.5	2	342.3	2.827
normal	8.05	0.222	4.24	1.89	107.226	7.137
normal	7.63	0.239	3.21	1.82	109.414	5.011
normal	7.59	0.241	2.9	2.07	109.751	5.856
normal	20.8	0.371	5.61	2.96	463.008	23.162
normal	2.71	0.14	11.2	3.46	22.764	63.185
normal	11.18	0.557	1.18	0.69	373.635	0.264
normal	6.14	0.253	8.49	1.8	93.2052	12.963
normal	13.4	0.202	4	1.47	162.408	4.073
normal	8.08	0.199	2.43	2.39	96.4752	6.541
normal	7.89	0.206	2.41	2.42	97.52	6.651
normal	6.74	0.553	1.52	1.04	223.633	0.775
normal	6.67	0.139	2.5	1.2	55.6278	1.696
normal	13.2	0.225	7.9	2.5	178.2	23.267
normal	21.9	0.354	5.58	3.05	465.156	24.461
normal	2.82	0.15	10.6	3.54	25.32	62.6
normal	21.53	0.359	5.42	3.11	463.756	24.67
normal	20.7	0.435	0.245	1.33	540.27	0.204
normal	11.9	0.525	1.24	0.67	374.85	0.262
normal	13.01	0.285	5	1.7	222.471	6.809
normal	11.32	0.544	1.31	0.71	369.484	0.311
normal	10.1	0.674	2.41	2.96	408.444	9.95
normal	9.87	0.69	2.36	3.01	408.618	10.07
normal	6.75	0.421	13.6	1.53	170.505	15.003
normal	9.78	0.462	3.5	1	271.102	1.649
normal	19.6	0.39	4.6	1.5	458.64	4.877
normal	9.62	0.456	3.5	1	263.203	1.649
normal	10.3	0.61	2.52	2.71	376.98	8.72
normal	5.47	0.205	12.1	2.91	67.281	48.285
normal	5.62	0.199	12.5	2.8	67.103	46.181
normal	12.9	0.293	4.8	2.1	226.782	9.975
normal	12.51	0.308	4.6	2.2	231.185	10.41
normal	9.91	0.451	3.53	1	26831	1.663
normal	9.55	0.39	3.25	1.2	223.47	2.205
normal	20.7	0.37	5	1.2	459.54	3.393
normal	12.7	0.31	5.3	1.65	236.22	6.8
normal	12.8	0.24	12.1	1.7	184.32	16.479
normal	5.51	0.214	1.96	1.09	70.7484	1.097
normal	10	0.209	0.763	1.93	125.4	1.339
normal	16.4	0.197	8.47	1.35	193.848	7.274
normal	18.8	0.35	6.7	1.6	394.8	8.083
normal	15.9	0.247	2.63	0.97	235.638	1.166
hypoplasia	6.31	0.281	1	0.76	106.387	0.272
hypoplasia	4.65	0.408	2.4	1	113.832	1.131
hypoplasia	18.7	0.14	3	1	157.08	1.414
hypoplasia	8.83	0.621	1	0.8	329.006	0.302
hypoplasia	2.92	0.201	2.13	1.05	35.2152	1.107
hypoplasia	-1.18	0.355	1	1.5	-25.134	1.06
hypoplasia	20.9	0.324	2.47	1.08	406.296	1.358
hypoplasia	19.7	0.4	7	2.7	472.8	24.047
hypoplasia	19.7	0.163	1	0.7	192.666	0.231
hypoplasia	6.02	0.295	1	0.73	106.554	0.251
hypoplasia	14.3	0.234	4.44	1.2	200.772	3.013
hypoplasia	16.4	0.128	8.7	3.06	125.952	38.39
hypoplasia	8.21	0.125	1	0.8	61.575	0.302
hypoplasia	0.01	0.225	1	1.5	0.135	1.06
hypoplasia	0.031	0.094	3	1.49	0.17484	3.139
hypoplasia	16.3	0.161	4.6	1.31	157.458	3.72
hypoplasia	16.7	0.185	7.48	1.27	185.37	5.685
hypoplasia	3.98	0.607	1.48	1.27	144.952	1.125
hypoplasia	0.203	0.174	4	1.33	2.11932	3.334
hypoplasia	14.4	0.301	5.6	1.57	260.064	6.505
hypoplasia	6.41	0.123	6	3	47.3058	25.447
hypoplasia	17.2	0.122	9	3	125.904	38.17
hypoplasia	16.4	0.154	5.2	1.2	151.536	3.529
hypoplasia	6.1	0.131	5.9	3.1	47.946	26.1
hypoplasia	23.8	0.143	5.2	1.2	204.204	3.529
hypoplasia	9.28	0.284	3.47	0.87	158.131	1.238
hypoplasia	10.7	0.088	2.66	1.34	56.496	2.251
hypoplasia	6.79	0.026	2.71	0.9	10.5924	1.034
hypoplasia	24.1	0.139	4.84	1.25	201	3.56
hypoplasia	5.6	0.26	6.7	1.8	87.36	10.23
asymmetry	34.8	0.194	1.8	1.41	405.072	1.686
asymmetry	16.1	0.176	5.71	1.63	170.016	7.149
asymmetry	2.17	0.246	2.45	1.28	32.0292	1.892
asymmetry	18	0.072	6.28	1.71	77.76	8.654
asymmetry	11	0.28	2.4	3.1	184.8	10.869
asymmetry	13.1	0.146	0.01	0.67	114.756	0.002
asymmetry	-1.95	0.353	0.01	0.6	-41.301	0.002
asymmetry	1.9	0.192	0.01	0.73	21.888	0.003
asymmetry	10.2	0.197	1.28	1.33	120.564	1.067
asymmetry	2.64	0.165	1.09	0.78	26.136	0.313
asymmetry	25.9	0.26	1.24	1.08	404.04	0.682
asymmetry	2.12	0.062	0.187	0.87	7.8864	0.067
asymmetry	16.7	0.177	2.5	1.5	177.354	2.651
asymmetry	23	0.67	4	1.8	924.6	6.107
asymmetry	1.59	0.216	2.25	0.074	20.6064	0.006
asymmetry	20.3	0.1	8.17	1.51	121.8	8.778
asymmetry	0.131	0.252	0.05	1.38	1.98072	0.045
asymmetry	20.9	0.395	3.92	1.48	495.33	4.046
asymmetry	12.5	0.108	5.24	2.22	81	12.17
asymmetry	0.877	0.279	3	0.8	14.681	0.905
asymmetry	1.37	0.133	4.52	2.16	10.9326	9.938
asymmetry	16	0.3	2.97	1.89	288	4.999
asymmetry	9.1	0.56	4.52	2.16	305.76	9.938
asymmetry	9.47	0.422	0	1	239.78	0
asymmetry	24.8	0.072	2.53	1.81	107.136	3.906
asymmetry	2.82	0.02	1	0.8	3.384	0.302
asymmetry	7.98	0.117	2.34	1.76	56.0196	3.416
asymmetry	6.38	0.122	5.58	1.74	46.7016	7.961
asymmetry	2.83	0.019	1.02	0.79	3.226	0.317
asymmetry	32.2	0.111	3	1.8	214.452	4.58
asymmetry	9.91	0.093	0.05	0.79	55.2978	0.015
asymmetry	4.19	0.11	1	1	27.654	0.471
asymmetry	16.7	0.232	5.95	1.96	232.464	10.771
asymmetry	21.1	0.634	2.9	1.26	802.644	2.17
asymmetry	3.31	0.218	1	0.8	43.2948	0.302
asymmetry	17	0.22	1.5	2	224.4	2.827
asymmetry	5.87	0.285	3.8	1.8	100.377	5.802
asymmetry	15.6	0.271	10.7	1.2	253.656	7.261
asymmetry	1.93	0.2	8.59	5.08	23.16	104.463

## Sheet: mini data dictionary
Groups were originated from TS diameter on MRV and contrast T1 images was measured in cm at the mid-lateral portion of the TS using the method proposed by Fofi et al: grade 0 = TS symmetry or TS asymmetry ≤ 10%; grade 1 = TS asymmetry > 10% and ≤ 50%; grade 2 = TS asymmetry > 50%; grade 3 = aplasia or the absence of TS signal. TS hypoplasia was defined as an indexed TS > 50% of the contralateral …
